# Supplementary material for: An organometallic approach to the synthesis of heteropolycyclic compounds from benzenes
Source: Nat Commun. 2025 Aug 13;16:7504. doi: 10.1038/s41467-025-62835-2 (PMC12350676; doi:10.1038/s41467-025-62835-2)
Supplement: Supplementary file 3 — Source Data [file 41467_2025_62835_MOESM3_ESM.xlsx]

## Sheet: Sheet1
DFT coordinates
ID Electronic Energy: -2221.027764 Hartree
W 0.327800 0.193700 -0.112200
O -0.773900 0.988500 -2.750000
N -0.349400 0.698000 -1.668600
P -0.246400 -2.302500 -0.493100
C 1.242700 -3.364700 -0.512000
H 0.916200 -4.406300 -0.611400
H 1.908300 -3.122900 -1.344400
C -1.289900 -3.240100 0.674600
H -0.901700 -3.160700 1.695200
H -2.329700 -2.901300 0.640100
C -1.062500 -2.613800 -2.091900
H -1.219300 -3.691900 -2.216300
H -2.034500 -2.106900 -2.110800
H -1.253400 -4.292100 0.367900
H 1.785700 -3.253000 0.434100
H -0.449500 -2.242400 -2.919100
N 1.363800 -0.663200 1.703400
N 2.718600 -0.682400 1.773100
N 3.296200 -0.663500 -0.678900
N 2.063000 -0.545300 -1.230100
N 3.130900 1.469800 0.531700
N 1.879300 1.785200 0.103600
C 0.916200 -1.314300 2.787900
H -0.148700 -1.424500 2.960800
C 1.984200 -1.761400 3.563300
H 1.943500 -2.310500 4.493100
C 3.110700 -1.335200 2.879700
H 4.164700 -1.443300 3.103900
C 3.495700 -1.192500 -2.825600
H 3.902300 -1.493900 -3.780300
C 4.171500 -1.044400 -1.624800
H 5.218500 -1.168500 -1.377300
C 1.896400 3.082900 -0.227900
H 1.002600 3.564300 -0.608000
C 3.161500 3.623100 -0.004800
H 3.482900 4.642100 -0.166800
C 3.912900 2.562100 0.469600
H 4.953400 2.500700 0.763600
B 3.575900 -0.005200 0.695700
H 4.739300 -0.072100 0.970600
C 2.177000 -0.853300 -2.530000
H 1.308400 -0.823500 -3.177900
C -1.810800 -0.042900 0.801900
H -1.990500 -0.947100 1.380900
C -1.151900 1.006400 1.499300
H -0.662100 0.814800 2.452300
C -1.874100 2.734200 -0.197800
H -1.420200 2.778800 -1.196500
C -3.134600 1.863400 -0.238800
H -3.729400 2.127700 -1.121000
H -3.728000 2.125800 0.651500
C -2.890200 0.352900 -0.198700
H -2.715500 -0.063100 -1.201400
C -0.906300 2.190500 0.822600
H -0.228600 2.905000 1.288300
C -2.245600 4.161700 0.195000
H -1.367400 4.818000 0.171100
H -2.994000 4.568400 -0.495500
H -2.666300 4.191200 1.208800
S -4.425800 -0.483500 0.313700
O -4.796700 -0.029600 1.659700
O -4.231200 -1.926000 0.094900
C -5.653500 0.070200 -0.846000
H -5.287700 -0.097800 -1.863300
H -6.542400 -0.541200 -0.663400
H -5.882400 1.124900 -0.677000
IP Electronic Energy: -2221.020150 Hartree
W 0.320500 0.014300 -0.122000
O -0.816300 0.173600 -2.860900
N -0.428300 0.125400 -1.730900
P 0.269800 -2.555600 0.061900
C 1.930500 -3.310500 0.134700
H 1.816100 -4.384700 0.322300
H 2.476000 -3.168500 -0.802400
C -0.504400 -3.325700 1.528000
H 0.088600 -3.091700 2.418200
H -1.536400 -3.003900 1.691900
C -0.553700 -3.351400 -1.354900
H -0.506300 -4.442000 -1.255600
H -1.602700 -3.033700 -1.395500
H -0.496200 -4.411900 1.378100
H 2.501200 -2.862500 0.956900
H -0.059800 -3.051200 -2.285500
N 1.624500 -0.154000 1.737500
N 2.931400 0.216200 1.682800
N 3.412800 -0.188100 -0.745100
N 2.177500 -0.516800 -1.192200
N 2.720300 2.060200 -0.009500
N 1.418600 1.928300 -0.367400
C 1.423100 -0.621100 2.981200
H 0.453100 -0.983800 3.296500
C 2.595700 -0.559000 3.728900
H 2.741000 -0.859500 4.756700
C 3.528600 -0.018100 2.861800
H 4.575600 0.222500 2.998400
C 3.688600 -1.218300 -2.690000
H 4.134500 -1.664600 -3.567500
C 4.334400 -0.596000 -1.634300
H 5.384600 -0.400100 -1.456600
C 1.051900 3.073900 -0.951300
H 0.047500 3.192000 -1.339700
C 2.120600 3.971800 -0.962100
H 2.133800 4.978100 -1.355900
C 3.159000 3.283500 -0.361700
H 4.184800 3.568900 -0.163900
B 3.547500 0.825400 0.416400
H 4.694400 1.117900 0.598700
C 2.333700 -1.130300 -2.373700
H 1.472700 -1.489100 -2.926400
C -1.412900 0.093800 1.375700
H -1.107400 -0.494600 2.237300
C -0.972600 1.426000 1.119300
H -0.367000 1.884000 1.905500
C -2.695900 1.730700 -0.716700
H -2.094900 1.859100 -1.622200
H -3.634300 2.263700 -0.913900
C -2.989400 0.229200 -0.588300
H -2.996200 -0.231200 -1.588200
C -1.974900 2.367300 0.474600
H -1.441700 3.250900 0.098600
C -2.115100 -0.538300 0.355000
H -2.341100 -1.599000 0.450100
C -2.956000 2.848500 1.544000
H -2.427300 3.308200 2.388100
H -3.646800 3.594200 1.130200
H -3.552900 2.012800 1.933100
S -4.732600 -0.059100 -0.041300
C -5.082700 -1.702900 -0.622800
H -4.400700 -2.420200 -0.157600
H -6.111700 -1.923200 -0.322300
H -4.994800 -1.724800 -1.712000
O -5.587900 0.875500 -0.781200
O -4.797700 -0.065700 1.426100
IIID Electronic Energy: -1839.943947 Hartree
W 0.182000 -0.124400 -0.132400
O -0.981500 -0.575200 -2.827500
N -0.555200 -0.356000 -1.730100
P 1.257000 -2.474400 -0.276500
C 3.069200 -2.411200 -0.037200
H 3.454800 -3.437300 -0.038100
H 3.557500 -1.849400 -0.838600
C 0.807300 -3.825700 0.868100
H 0.960200 -3.523300 1.909300
H -0.232200 -4.136300 0.724000
C 1.041900 -3.288200 -1.894800
H 1.586100 -4.240100 -1.887200
H -0.021200 -3.486900 -2.068900
H 1.461400 -4.677800 0.648400
H 3.302500 -1.943200 0.926500
H 1.425800 -2.668100 -2.709400
N 1.400700 -0.013000 1.768900
N 2.439000 0.853800 1.867700
N 3.072500 1.027500 -0.558500
N 2.087800 0.298200 -1.141900
N 1.511700 2.675800 0.388700
N 0.375400 2.097700 -0.085400
C 1.399600 -0.736400 2.899200
H 0.653400 -1.505700 3.062600
C 2.442400 -0.338600 3.733900
H 2.695300 -0.729500 4.709100
C 3.076800 0.675600 3.036600
H 3.934200 1.287300 3.288500
C 3.749300 0.570000 -2.622200
H 4.337500 0.516700 -3.527100
C 4.075300 1.205300 -1.434800
H 4.945300 1.785900 -1.153800
C -0.387600 3.084400 -0.574400
H -1.350200 2.862100 -1.021100
C 0.245100 4.315000 -0.408100
H -0.122200 5.290900 -0.692100
C 1.449000 4.006100 0.200300
H 2.273300 4.636400 0.510300
B 2.763400 1.829600 0.730700
H 3.686000 2.534700 1.023800
C 2.485800 0.029700 -2.394000
H 1.848100 -0.534900 -3.063600
C -1.337700 -1.566700 0.934300
H -0.912300 -2.250400 1.664600
C -1.558400 -0.247800 1.397100
H -1.141300 0.096200 2.342400
C -3.099700 0.263300 -0.540600
H -2.804000 0.551500 -1.557700
C -3.464800 -1.233700 -0.426900
H -3.878800 -1.540700 -1.395700
C -2.316100 -2.175300 -0.058500
H -1.807700 -2.524300 -0.965600
H -2.749800 -3.076900 0.398800
C -2.070700 0.674100 0.491500
H -2.084000 1.721000 0.789200
C -4.601900 -1.225800 0.597100
H -5.338100 -2.019900 0.440500
H -4.224100 -1.328600 1.625500
N -4.360700 0.925700 -0.221800
C -5.239600 0.137400 0.464200
O -6.328800 0.494100 0.888300
C -4.588300 2.320100 -0.501900
H -5.628700 2.550800 -0.257900
H -3.937800 2.972500 0.096700
H -4.410500 2.530800 -1.563900
IIIP Electronic Energy: -1839.943133 Hartree
W 0.213200 -0.229400 -0.184700
O -0.600700 -0.917500 -2.957900
N -0.335400 -0.643800 -1.822500
P 1.353700 -2.494000 0.285400
C 3.145200 -2.337700 0.604400
H 3.536800 -3.321500 0.888300
H 3.676900 -1.985200 -0.284200
C 0.837000 -3.469500 1.741800
H 1.060600 -2.912800 2.657800
H -0.226200 -3.724300 1.726900
C 1.226700 -3.667400 -1.102100
H 1.747200 -4.600300 -0.855700
H 0.172000 -3.880600 -1.309400
H 1.418600 -4.399100 1.746800
H 3.313300 -1.633900 1.428300
H 1.677400 -3.230700 -1.999600
N 1.205500 0.368800 1.770600
N 2.178800 1.316700 1.776200
N 3.088000 1.034000 -0.547200
N 2.214000 0.131500 -1.054000
N 1.336100 2.717300 -0.133300
N 0.305000 1.956100 -0.577300
C 1.089100 -0.054700 3.039300
H 0.372200 -0.820300 3.308300
C 1.988400 0.613500 3.867000
H 2.126500 0.488400 4.931400
C 2.659800 1.477400 3.019500
H 3.443700 2.199600 3.210300
C 4.049300 0.148000 -2.339400
H 4.755200 -0.081500 -3.124900
C 4.194500 1.063400 -1.310000
H 5.001000 1.745600 -1.071500
C -0.486500 2.750400 -1.305700
H -1.372800 2.350000 -1.783500
C 0.024500 4.049300 -1.327700
H -0.391200 4.914400 -1.824600
C 1.184300 3.979200 -0.577400
H 1.921200 4.733200 -0.330400
B 2.586800 2.060500 0.497200
H 3.429100 2.879000 0.731900
C 2.782600 -0.401100 -2.144500
H 2.261100 -1.153700 -2.724800
C -1.495900 -0.965600 1.142200
H -1.065900 -1.297900 2.084300
C -1.686500 0.417200 0.790200
H -1.464700 1.142200 1.577200
C -3.213100 -0.211300 -1.188600
H -2.681500 0.132700 -2.080600
C -2.820500 -1.669100 -0.896800
H -2.517700 -2.172300 -1.825400
H -3.699700 -2.239800 -0.547700
C -2.920200 0.738700 -0.016900
H -2.850200 1.775800 -0.387200
C -1.820000 -1.905200 0.177400
H -1.557200 -2.949700 0.345200
C -4.724900 -0.075200 -1.352500
H -4.983700 0.785000 -1.985500
H -5.218100 -0.957400 -1.773600
N -4.148400 0.619700 0.783900
C -4.281700 1.228400 2.082800
H -3.669900 0.713700 2.833600
H -3.979500 2.284900 2.053800
H -5.332100 1.166500 2.380100
C -5.226100 0.228000 0.043600
O -6.381800 0.169100 0.439600
VII Electronic Energy: -1934.062356 Hartree
W 0.519500 -0.172100 -0.405500
O 0.106200 -0.805600 -3.292200
N 0.270200 -0.522100 -2.117400
P 1.236700 -2.535900 0.140100
C 2.934500 -2.667400 0.829200
H 3.149200 -3.710600 1.090500
H 3.681800 -2.318400 0.109600
C 0.337400 -3.533100 1.387300
H 0.392600 -3.041200 2.364800
H -0.714000 -3.666600 1.117100
C 1.290000 -3.657400 -1.303100
H 1.663000 -4.646600 -1.011000
H 0.285300 -3.760600 -1.727900
H 0.813300 -4.518200 1.464300
H 3.005400 -2.051800 1.735100
H 1.947500 -3.236100 -2.071900
N 1.020900 0.203500 1.806800
N 2.089500 0.977200 2.128700
N 3.524000 0.805000 0.051900
N 2.728900 0.056500 -0.745400
N 1.854300 2.629100 0.262500
N 0.800400 2.071500 -0.392000
C 0.531900 -0.265000 2.961800
H -0.340200 -0.908800 2.966600
C 1.286700 0.197900 4.041600
H 1.136000 -0.005700 5.092400
C 2.264900 0.987000 3.462600
H 3.070200 1.561900 3.903000
C 4.838700 -0.075500 -1.499800
H 5.703000 -0.339800 -2.092900
C 4.796100 0.745600 -0.385600
H 5.575200 1.303100 0.119800
C 0.122900 3.075100 -0.958200
H -0.804700 2.862600 -1.484900
C 0.740500 4.298300 -0.678100
H 0.429200 5.285000 -0.992200
C 1.832500 3.966000 0.102600
H 2.596100 4.581000 0.563100
B 2.865100 1.773100 1.057100
H 3.694800 2.468000 1.578200
C 3.512500 -0.475000 -1.689600
H 3.084500 -1.123300 -2.446700
C -1.399100 -1.066300 0.223100
H -1.403800 -1.356800 1.279000
C -1.590600 0.345100 -0.060100
H -1.683100 0.999100 0.814700
C -3.866000 -0.170100 -1.023200
H -4.451300 -0.052200 -1.952600
C -3.664400 -1.663100 -0.664300
H -4.179600 -2.279600 -1.410800
C -2.174000 -2.021700 -0.663300
H -1.804500 -1.981300 -1.697800
H -2.054700 -3.065000 -0.337200
C -4.334500 -1.842300 0.706000
H -5.155700 -2.568600 0.693100
H -3.633400 -2.176300 1.482600
N -4.639000 0.369700 0.083400
C -4.889100 -0.491200 1.101500
O -5.469000 -0.214700 2.145500
C -2.570600 0.655300 -1.183600
H -2.128400 0.373600 -2.150400
N -2.902000 2.087200 -1.290000
H -3.444700 2.217600 -2.143400
C -3.693900 2.589700 -0.167800
H -3.068900 2.583500 0.735800
H -3.957000 3.635600 -0.366600
C -4.961000 1.778600 0.082100
H -5.690700 1.978700 -0.720000
H -5.428700 2.023300 1.042200
VI Electronic Energy: -1934.061306 Hartree
W 0.423700 -0.156900 -0.090700
O -1.019500 -0.703000 -2.640900
N -0.493600 -0.460400 -1.567100
P 1.191700 -2.563700 0.067100
C 3.007500 -2.792900 -0.083500
H 3.262200 -3.848300 0.071500
H 3.365000 -2.480800 -1.069600
C 0.893100 -3.557800 1.576800
H 1.407800 -3.103900 2.430700
H -0.173300 -3.635600 1.806200
C 0.519800 -3.639600 -1.248700
H 0.959800 -4.642600 -1.191900
H -0.567900 -3.716300 -1.134500
H 1.297100 -4.565200 1.420200
H 3.512500 -2.188100 0.680700
H 0.732600 -3.203700 -2.230800
N 1.890400 0.163200 1.653500
N 3.005000 0.915700 1.469800
N 3.360900 0.704100 -1.018400
N 2.271100 -0.016400 -1.367400
N 2.020200 2.587300 -0.121400
N 0.771100 2.068400 -0.258800
C 1.962200 -0.318100 2.901300
H 1.174000 -0.951000 3.292500
C 3.129300 0.116300 3.532200
H 3.461200 -0.103200 4.537200
C 3.760300 0.900600 2.582800
H 4.689300 1.456100 2.618800
C 3.808500 -0.199000 -2.992000
H 4.304700 -0.482300 -3.909800
C 4.296200 0.613700 -1.982700
H 5.234400 1.146300 -1.885600
C -0.039700 3.087900 -0.558000
H -1.105900 2.907600 -0.664200
C 0.682900 4.283600 -0.618900
H 0.307700 5.274700 -0.833400
C 1.985300 3.916700 -0.333600
H 2.893500 4.502700 -0.262200
B 3.248500 1.693100 0.161200
H 4.245000 2.357400 0.252300
C 2.528500 -0.560100 -2.561500
H 1.785800 -1.185900 -3.044300
C -1.026300 -0.983700 1.358500
H -0.514200 -1.350800 2.253600
C -1.213700 0.454600 1.261600
H -0.781500 1.057700 2.072400
C -3.161100 0.122300 -0.280200
H -2.614600 0.486200 -1.161700
C -3.086400 -1.411900 -0.157800
H -2.645600 -1.789400 -1.088200
N -4.571400 0.427000 -0.443900
C -5.407800 -0.627300 -0.270800
O -6.632100 -0.580200 -0.275900
C -4.552700 -1.863500 -0.059900
H -4.832200 -2.628000 -0.793600
H -4.800700 -2.274000 0.928900
C -2.631900 0.861800 0.934000
H -3.271400 0.526300 1.789000
C -4.303100 2.560600 0.685000
H -4.796800 2.234800 1.621800
H -4.469500 3.638600 0.575700
N -2.867100 2.287900 0.708000
H -2.433100 2.823100 1.457700
C -4.953300 1.821800 -0.479000
H -4.618700 2.264400 -1.429600
H -6.045700 1.880300 -0.431000
C -2.221900 -1.865500 1.026700
H -2.865900 -1.895100 1.925000
H -1.915100 -2.909100 0.858900
VIII Electronic Energy: -1934.043481 Hartree
W 0.411600 -0.083800 -0.302000
O -0.271500 -0.187500 -3.199900
N -0.062600 -0.140000 -2.000500
P 0.938400 -2.561000 -0.177600
C 2.687800 -2.927900 0.243500
H 2.824100 -4.010200 0.356700
H 3.364800 -2.562400 -0.535100
C 0.096900 -3.640600 1.038900
H 0.319200 -3.301200 2.056600
H -0.987700 -3.640100 0.893600
C 0.686800 -3.465600 -1.745600
H 0.989900 -4.514200 -1.639100
H -0.372100 -3.422400 -2.025900
H 0.471600 -4.664500 0.921500
H 2.943200 -2.434500 1.190000
H 1.276200 -2.999500 -2.542800
N 1.324300 -0.019800 1.805900
N 2.467600 0.676600 2.027600
N 3.520800 0.623400 -0.259700
N 2.553700 -0.006000 -0.966000
N 2.065400 2.530600 0.376800
N 0.916000 2.104600 -0.206900
C 1.007200 -0.604000 2.968800
H 0.117300 -1.217500 3.051300
C 1.949800 -0.293400 3.950400
H 1.962900 -0.614200 4.982500
C 2.859500 0.525900 3.305400
H 3.755000 1.018900 3.663200
C 4.490200 -0.175400 -2.086500
H 5.221400 -0.427700 -2.841700
C 4.692900 0.538100 -0.917400
H 5.582200 1.003800 -0.511000
C 0.308400 3.188000 -0.699000
H -0.634200 3.088400 -1.225100
C 1.060800 4.335200 -0.431000
H 0.830000 5.357000 -0.698100
C 2.168400 3.868400 0.252700
H 3.027000 4.387900 0.660200
B 3.114800 1.531600 0.922800
H 4.069900 2.117600 1.354000
C 3.126900 -0.483900 -2.075200
H 2.531600 -1.027100 -2.801200
C -1.442300 -0.857000 0.613600
H -1.210200 -1.359700 1.555500
C -1.461700 0.590300 0.626700
H -1.196200 1.088000 1.567000
C -2.953300 0.685800 -1.470500
H -2.262600 1.047700 -2.240600
C -2.937800 -0.861600 -1.443700
H -2.222100 -1.213700 -2.195600
H -3.917100 -1.250800 -1.765000
C -2.590900 1.267500 -0.099700
H -2.375700 2.344900 -0.205900
C -4.365800 1.234900 -1.662400
H -4.350500 2.300500 -1.935300
H -4.973100 0.700100 -2.400000
N -3.903000 1.147700 0.603400
C -4.945000 1.078100 -0.273100
O -6.118800 0.883700 0.024600
C -2.590500 -1.530900 -0.105300
H -2.289600 -2.562800 -0.367300
N -3.766100 -1.656100 0.800600
H -4.629700 -1.588400 0.270600
C -4.062500 0.644600 1.944400
H -3.368100 1.160900 2.617200
H -5.078700 0.911100 2.254800
C -3.869700 -0.904000 2.035500
H -4.724800 -1.317500 2.587100
H -2.990900 -1.113500 2.656200
V Electronic Energy: -1934.061200 Hartree
W 0.467400 -0.181900 -0.003100
O -1.540700 0.090800 -2.195100
N -0.740500 -0.049200 -1.279300
P 1.245000 -2.499800 -0.648400
C 3.015500 -2.590600 -1.127800
H 3.303500 -3.634600 -1.300600
H 3.206300 -2.012600 -2.037200
C 1.182900 -3.890400 0.542800
H 1.826100 -3.672400 1.402600
H 0.164800 -4.071400 0.898700
C 0.378600 -3.184700 -2.105400
H 0.787700 -4.164600 -2.379700
H -0.689400 -3.288000 -1.879700
H 1.553900 -4.796800 0.049600
H 3.631400 -2.178500 -0.317800
H 0.485600 -2.497400 -2.952300
N 2.182600 -0.245800 1.523100
N 3.206000 0.640100 1.426100
N 3.170000 1.145500 -1.041800
N 2.087300 0.433800 -1.433000
N 1.899300 2.592800 0.524500
N 0.676900 2.025300 0.356100
C 2.481200 -1.055700 2.547200
H 1.806800 -1.855100 2.831000
C 3.704900 -0.700400 3.117200
H 4.206000 -1.164500 3.955000
C 4.128300 0.385300 2.371300
H 5.017100 0.999700 2.445600
C 3.371600 0.839700 -3.228500
H 3.740500 0.858200 -4.244500
C 3.953500 1.404400 -2.106300
H 4.862000 1.982100 -1.988100
C -0.217200 3.019000 0.354100
H -1.273100 2.806400 0.201500
C 0.425400 4.248900 0.532100
H -0.025200 5.230600 0.578400
C 1.766900 3.929700 0.633000
H 2.641500 4.553600 0.771100
B 3.197500 1.765400 0.375300
H 4.163200 2.466600 0.508500
C 2.196000 0.251500 -2.752900
H 1.430800 -0.300400 -3.288500
C -0.735600 -1.414000 1.409400
H -0.081700 -1.945200 2.107400
C -0.932600 -0.007500 1.702800
H -0.373000 0.414800 2.544000
C -3.000700 -1.474500 0.270700
H -2.656100 -1.348400 -0.768300
C -5.285300 -0.780500 0.102900
O -6.453700 -0.709000 -0.246400
C -3.204100 -0.093800 0.826200
N -4.515300 0.290300 0.493700
C -2.262600 0.590600 1.488900
H -2.450400 1.602200 1.848500
C -5.023900 1.649500 0.501900
H -6.095300 1.599200 0.726900
H -4.529600 2.204200 1.308600
C -4.814100 2.343400 -0.832800
H -5.378100 1.781800 -1.599800
H -5.272600 3.339400 -0.771400
N -3.397300 2.500500 -1.145500
H -2.980400 1.593000 -1.363300
H -3.306300 3.047500 -1.997900
C -1.960600 -2.248200 1.062900
H -2.429300 -2.580200 2.008200
H -1.692400 -3.167600 0.521700
C -4.426300 -2.023800 0.228900
H -4.633800 -2.724800 -0.584500
H -4.690700 -2.519100 1.176200
IX Electronic Energy: -1934.055962 Hartree
W 0.543300 -0.365100 -0.203900
O 0.105100 -2.044200 -2.628200
N 0.244800 -1.356800 -1.635100
C -1.049000 -1.295800 1.066600
H -0.806000 -1.251100 2.131200
C -1.533400 -0.093200 0.417200
H -1.564100 0.805200 1.044700
C -2.876600 -1.534800 -1.252500
H -2.288600 -1.509700 -2.181300
C -2.723500 -0.200100 -0.498600
H -2.718900 0.625100 -1.231100
C -1.611300 -2.581800 0.629200
H -1.334800 -3.475900 1.193000
C -4.378800 -1.584500 -1.534700
H -4.638800 -1.043000 -2.455700
H -4.790300 -2.596400 -1.618700
N -4.011200 -0.127900 0.233000
C -5.003100 -0.833100 -0.379600
O -6.186900 -0.829700 -0.061800
N -4.635300 3.261600 1.649400
H -4.585800 4.201100 1.265300
H -5.602300 3.134900 1.941100
C -4.302800 0.893600 1.211400
H -3.573300 0.854600 2.031700
H -5.289100 0.659000 1.632500
C -4.323200 2.290700 0.609700
H -5.026700 2.288400 -0.244800
H -3.331200 2.528500 0.196600
C -2.441600 -2.703800 -0.415000
H -2.824400 -3.684000 -0.704600
P 1.889900 -2.164300 0.967800
C 3.595400 -1.646300 1.405500
H 4.103100 -2.455400 1.944200
H 4.173600 -1.395100 0.510600
C 1.351700 -2.857300 2.574700
H 1.268800 -2.060500 3.322000
H 0.385800 -3.362600 2.484000
C 2.141000 -3.668400 -0.038800
H 2.760300 -4.396900 0.498300
H 1.166700 -4.116100 -0.266300
H 2.099700 -3.583000 2.916300
H 3.548500 -0.761200 2.052900
H 2.629600 -3.406000 -0.983600
N 1.128000 0.921900 1.597100
N 1.931700 2.001700 1.428900
N 3.177100 1.359400 -0.667700
N 2.575700 0.186600 -0.975900
N 1.090000 2.686300 -0.842000
N 0.251200 1.660300 -1.139100
C 0.899900 0.821400 2.912800
H 0.268400 0.030800 3.301000
C 1.562400 1.835800 3.606600
H 1.567500 2.016900 4.672200
C 2.204300 2.563800 2.620200
H 2.830700 3.445500 2.676900
C 4.564400 0.271200 -2.012200
H 5.418200 0.006100 -2.619900
C 4.371900 1.433300 -1.284200
H 4.992000 2.313900 -1.169800
C -0.603500 2.116100 -2.059600
H -1.359000 1.457800 -2.472300
C -0.333000 3.454300 -2.360200
H -0.851800 4.094500 -3.059800
C 0.753100 3.772100 -1.565800
H 1.318400 4.690300 -1.464000
B 2.354900 2.470700 0.025900
H 2.993600 3.484600 0.099500
C 3.402100 -0.473700 -1.793800
H 3.121800 -1.449500 -2.175600
32 Electronic Energy: -2221.859302 Hartree
W 0.762100 -0.321700 -0.303700
O 0.304800 0.708100 -3.067000
N 0.494600 0.282300 -1.941700
P -0.208300 -2.626400 -0.753500
C 0.998600 -4.006900 -0.630000
H 0.469100 -4.965400 -0.691200
H 1.742800 -3.961600 -1.430100
C -1.519700 -3.312300 0.325900
H -1.112000 -3.486600 1.328300
H -2.376800 -2.639600 0.400700
C -0.903400 -2.829000 -2.431800
H -1.242400 -3.860700 -2.587900
H -1.751400 -2.144200 -2.549900
H -1.851800 -4.273100 -0.087000
H 1.518100 -3.946000 0.335400
H -0.139400 -2.583000 -3.178100
N 1.214300 -1.119400 1.781300
N 2.496300 -1.216300 2.214000
N 3.689200 -1.528700 0.009700
N 2.670500 -1.368400 -0.868900
N 3.467600 0.745800 0.954800
N 2.400400 1.130100 0.209200
C 0.440500 -1.562700 2.779200
H -0.638200 -1.572500 2.669400
C 1.221100 -1.955600 3.868500
H 0.886000 -2.354200 4.815700
C 2.522500 -1.715700 3.463200
H 3.466700 -1.860800 3.973600
C 4.363300 -2.411800 -1.909900
H 4.955500 -2.902100 -2.669900
C 4.718700 -2.149700 -0.598100
H 5.634600 -2.347400 -0.054700
C 2.654300 2.368300 -0.221800
H 1.935700 2.883900 -0.850400
C 3.891400 2.809600 0.259600
H 4.364400 3.767300 0.092700
C 4.374500 1.743400 0.995300
H 5.300900 1.614500 1.541200
B 3.672400 -0.741300 1.343300
H 4.710100 -0.884000 1.930000
C 3.071800 -1.890400 -2.031400
H 2.406600 -1.878800 -2.888600
C -1.347000 0.003400 0.281400
H -1.744700 -0.646600 1.067600
C -0.544000 1.137800 0.700700
H -0.302700 1.172000 1.771100
C -2.441600 2.714600 0.133400
H -2.687800 3.583300 -0.493600
C -3.272000 1.501500 -0.309500
H -3.917900 1.774600 -1.163800
C -2.377700 0.347300 -0.767700
H -1.891000 0.660600 -1.700600
C -0.913500 2.501200 0.135800
H -0.555600 2.589200 -0.902400
H -2.748700 2.976800 1.157800
C -0.532600 4.983500 0.402300
O -1.209400 5.842000 0.925200
O 0.062800 5.144800 -0.791200
C -0.167300 6.400600 -1.430700
H 0.376500 6.365300 -2.376000
H -1.235300 6.550500 -1.619000
H 0.205500 7.225600 -0.815500
O -3.174100 -0.781600 -1.154400
N -4.081000 1.011700 0.801400
H -4.646400 1.726300 1.248300
C -6.531000 -1.764400 1.075500
C -6.038700 -2.639900 0.110100
C -4.905800 -2.288900 -0.620200
C -5.896300 -0.546700 1.300900
H -7.414900 -2.024200 1.654100
H -6.528200 -3.593200 -0.074800
H -4.487400 -2.951400 -1.377700
H -6.277000 0.148200 2.049300
C -4.269100 -1.071900 -0.396800
C -4.759300 -0.179500 0.575000
C -0.263000 3.617800 0.960600
H 0.821700 3.463100 1.013300
H -0.657400 3.593300 1.984200
30 Electronic Energy: -2221.855662 Hartree
W 1.169200 -0.311900 -0.407400
O 0.876400 -0.904300 -3.317700
N 0.994000 -0.638400 -2.134100
C -0.838700 -1.078000 0.108000
H -0.939500 -1.395700 1.151400
C -0.902700 0.348200 -0.159000
H -1.016600 1.018200 0.702400
C -3.215700 0.081200 -1.099300
H -3.803100 0.281700 -2.012600
C -3.116800 -1.466400 -0.901400
H -3.587300 -1.933400 -1.778900
C -1.642200 -1.922000 -0.861800
H -1.222800 -1.847900 -1.873800
H -1.605500 -2.990100 -0.605200
N -3.817000 0.762300 0.042000
C -1.819000 0.690100 -1.312600
H -1.421700 0.301100 -2.257500
O -1.931900 2.097700 -1.551700
H -4.770600 0.452700 0.211700
C -3.837600 -2.012200 0.336800
H -3.567800 -1.430900 1.230500
H -3.512800 -3.041500 0.528100
C -5.334000 -2.004200 0.239800
O -6.001000 -1.146500 -0.308900
O -5.874900 -3.059000 0.854700
C -7.304100 -3.111400 0.858000
H -7.571600 -4.012700 1.411400
H -7.723800 -2.229100 1.350700
H -7.691700 -3.170000 -0.163600
C -4.461400 2.921600 0.966400
C -3.672300 2.143200 0.112800
C -2.692300 2.792500 -0.659800
C -2.510000 4.167600 -0.566700
C -3.307100 4.928900 0.285600
C -4.284200 4.299200 1.053200
H -5.224100 2.421500 1.563200
H -1.743600 4.627800 -1.188900
H -3.161100 6.004800 0.347700
H -4.915200 4.879400 1.723100
P 1.690900 -2.718800 0.164900
C 3.318600 -2.957700 0.980300
H 3.448200 -4.011300 1.255400
H 4.137500 -2.657600 0.318900
C 0.631800 -3.665300 1.321500
H 0.628800 -3.182200 2.304700
H -0.397600 -3.734700 0.957400
C 1.780800 -3.828200 -1.285200
H 2.050600 -4.846200 -0.979300
H 0.809600 -3.847300 -1.792800
H 1.040200 -4.677300 1.430100
H 3.359000 -2.343300 1.888900
H 2.531200 -3.452700 -1.989800
N 1.550000 0.033500 1.829100
N 2.632900 0.752600 2.221300
N 4.184400 0.496000 0.241800
N 3.405800 -0.217700 -0.603100
N 2.609000 2.412000 0.343300
N 1.592300 1.904600 -0.402200
C 0.965000 -0.409700 2.949000
H 0.063700 -1.009200 2.896300
C 1.671000 0.015100 4.076100
H 1.443300 -0.180500 5.114600
C 2.722800 0.754000 3.563600
H 3.526300 1.287700 4.056000
C 5.550900 -0.465300 -1.214800
H 6.437500 -0.778600 -1.748000
C 5.477700 0.366400 -0.109900
H 6.249900 0.886500 0.443600
C 1.033900 2.934700 -1.044300
H 0.172100 2.765700 -1.680100
C 1.689900 4.126000 -0.720200
H 1.467500 5.122600 -1.076200
C 2.681100 3.745100 0.166000
H 3.434000 4.323300 0.687800
B 3.516400 1.503200 1.203100
H 4.347800 2.153300 1.776200
C 4.221300 -0.796800 -1.490600
H 3.810700 -1.426900 -2.272300
32’ Electronic Energy: -2221.858350 Hartree
W 0.755400 -0.320400 -0.324200
O 0.327300 0.662800 -3.110200
N 0.499200 0.251800 -1.976200
P -0.021600 -2.710100 -0.701500
C 1.225600 -3.966800 -0.209900
H 0.803100 -4.971900 -0.328400
H 2.131100 -3.887300 -0.819100
C -1.476600 -3.390100 0.177200
H -1.300900 -3.356400 1.258300
H -2.384300 -2.824500 -0.046900
C -0.354100 -3.133200 -2.450500
H -0.696800 -4.170700 -2.544400
H -1.112400 -2.458800 -2.864800
H -1.618500 -4.435700 -0.121700
H 1.496100 -3.816500 0.843100
H 0.565000 -3.005900 -3.033700
N 1.200100 -1.062400 1.782700
N 2.476600 -1.109600 2.236800
N 3.724700 -1.396200 0.060000
N 2.721800 -1.289300 -0.843800
N 3.383800 0.879000 0.968500
N 2.317000 1.207700 0.195400
C 0.426600 -1.537100 2.766400
H -0.649100 -1.588300 2.637800
C 1.203700 -1.903200 3.867600
H 0.868500 -2.315600 4.808800
C 2.501500 -1.611400 3.485200
H 3.441800 -1.719500 4.011700
C 4.473900 -2.293200 -1.824600
H 5.100900 -2.775900 -2.561300
C 4.789500 -1.992000 -0.511000
H 5.699100 -2.145200 0.056800
C 2.528700 2.448400 -0.251200
H 1.800400 2.927100 -0.897600
C 3.737000 2.947300 0.247100
H 4.173400 3.921200 0.074100
C 4.248200 1.913800 1.009500
H 5.168100 1.832000 1.575300
B 3.646700 -0.592300 1.382100
H 4.678400 -0.681100 1.989600
C 3.168100 -1.820800 -1.986200
H 2.526500 -1.844200 -2.860400
C -1.387700 -0.062700 0.199000
H -1.786500 -0.750000 0.953400
C -0.620800 1.077600 0.667300
H -0.401000 1.093300 1.742700
C -2.524800 2.635100 0.103300
H -2.782100 3.514200 -0.504100
C -3.310500 1.421600 -0.382500
H -4.001000 1.694800 -1.197000
C -2.410900 0.285400 -0.874200
H -1.902200 0.658100 -1.774600
C -0.996300 2.447400 0.126400
H -0.623200 2.561700 -0.903800
H -2.868300 2.852600 1.125300
C -0.374500 3.556900 0.982600
H 0.706800 3.397700 1.075700
H -0.808700 3.530100 1.989900
C -0.614700 4.925200 0.417300
O -1.309400 5.786400 0.911500
O 0.034200 5.086200 -0.748600
C -0.159600 6.344400 -1.395400
H 0.423000 6.306100 -2.317100
H -1.217500 6.502900 -1.628100
H 0.193500 7.165800 -0.763900
C -6.558700 -1.701200 1.180000
C -6.161000 -2.603800 0.197200
C -5.073500 -2.313000 -0.621600
C -5.863600 -0.501700 1.329300
H -7.406000 -1.921000 1.825200
H -6.693700 -3.543400 0.065600
H -4.750400 -3.017500 -1.388700
H -6.147700 0.228100 2.085400
C -4.362700 -1.115500 -0.479700
C -4.776300 -0.207400 0.516400
N -3.292400 -0.790000 -1.292600
H -2.874300 -1.557700 -1.803300
O -4.107000 0.962600 0.723900
30’ Electronic Energy: -2221.857058 Hartree
W 1.283400 -0.268900 -0.389600
O 1.088100 -1.017900 -3.272500
N 1.170300 -0.697100 -2.099300
C -0.661800 -1.196500 0.122800
H -0.750100 -1.513800 1.167300
C -0.842400 0.214600 -0.156700
H -0.985700 0.870500 0.710800
C -3.090600 -0.287800 -1.082200
H -3.800400 -0.056700 -1.893800
C -2.839800 -1.806300 -1.017200
H -3.184600 -2.222400 -1.974100
C -1.341700 -2.127900 -0.862600
H -0.870600 -2.039500 -1.850200
H -1.229000 -3.182400 -0.570200
C -1.814300 0.543100 -1.281800
H -1.393000 0.287200 -2.264300
C -3.656800 -2.478400 0.083700
H -3.310300 -2.183800 1.080100
H -3.520900 -3.566900 0.005000
C -5.128400 -2.208300 -0.034800
O -5.729100 -2.076600 -1.080400
O -5.726300 -2.168100 1.164100
C -7.134600 -1.939700 1.137000
H -7.456900 -1.897900 2.178800
H -7.365900 -0.994400 0.635400
H -7.653800 -2.752500 0.618500
C -5.039300 1.876600 1.017300
C -3.999000 1.457100 0.196200
C -3.268200 2.381400 -0.573800
C -3.657800 3.726200 -0.531700
C -4.712100 4.141300 0.274100
C -5.396800 3.221100 1.067700
H -5.566400 1.121800 1.599500
H -3.104200 4.444100 -1.136600
H -4.991900 5.192600 0.289600
H -6.213900 3.542800 1.709200
N -2.175100 1.957400 -1.315700
H -2.046300 2.434900 -2.198400
O -3.702600 0.127400 0.147800
P 2.015400 -2.576600 0.337500
C 3.612800 -2.601800 1.244300
H 3.832400 -3.619500 1.588900
H 4.432800 -2.255200 0.607400
C 0.999500 -3.581200 1.483400
H 0.882300 -3.057100 2.438300
H 0.008900 -3.781800 1.064800
C 2.295100 -3.736500 -1.048000
H 2.667400 -4.700600 -0.680800
H 1.352000 -3.893000 -1.584200
H 1.508600 -4.535100 1.667100
H 3.542700 -1.936500 2.114700
H 3.022600 -3.310600 -1.748000
N 1.550700 0.266400 1.818900
N 2.509400 1.151800 2.190200
N 4.164000 0.901200 0.300900
N 3.510200 0.035300 -0.508300
N 2.403200 2.641600 0.163400
N 1.519600 1.957200 -0.607900
C 0.981200 -0.171900 2.948300
H 0.171900 -0.892200 2.908400
C 1.574500 0.424900 4.062700
H 1.330600 0.274400 5.104900
C 2.540300 1.261300 3.530800
H 3.244800 1.931600 4.007600
C 5.698300 -0.021900 -1.006500
H 6.639300 -0.278400 -1.472900
C 5.480100 0.886500 0.015400
H 6.162900 1.534000 0.551700
C 0.994500 2.835200 -1.465200
H 0.257000 2.507200 -2.187100
C 1.531000 4.108700 -1.252700
H 1.300800 5.022700 -1.782300
C 2.422800 3.936500 -0.209800
H 3.074500 4.638900 0.295200
B 3.349600 1.910000 1.145400
H 4.082000 2.691500 1.688500
C 4.427400 -0.521300 -1.305900
H 4.127700 -1.257800 -2.043700
31 Electronic Energy: -2201.980776 Hartree
W 0.767300 -0.317800 -0.317500
O 0.293900 0.620600 -3.111800
N 0.481100 0.228700 -1.973300
P -0.031200 -2.708900 -0.637300
C 1.214600 -3.963600 -0.136700
H 0.788300 -4.968700 -0.241800
H 2.117300 -3.893900 -0.751300
C -1.479000 -3.360100 0.273700
H -1.286700 -3.307200 1.351200
H -2.384200 -2.789500 0.052000
C -0.384700 -3.168100 -2.373600
H -0.753100 -4.198900 -2.439000
H -1.127300 -2.486000 -2.803300
H -1.634000 -4.410100 -0.002800
H 1.490300 -3.802600 0.913200
H 0.534700 -3.079900 -2.963700
N 1.254900 -1.031600 1.790800
N 2.541100 -1.082400 2.216400
N 3.739100 -1.407200 0.017200
N 2.716100 -1.308700 -0.864700
N 3.432100 0.882400 0.900400
N 2.351400 1.206100 0.144500
C 0.500800 -1.488200 2.797800
H -0.577900 -1.533300 2.694400
C 1.300300 -1.846400 3.885600
H 0.983700 -2.244600 4.839300
C 2.591000 -1.568900 3.470100
H 3.542300 -1.677100 3.976400
C 4.440500 -2.336300 -1.870200
H 5.048100 -2.832900 -2.613800
C 4.787700 -2.016900 -0.569000
H 5.709300 -2.166300 -0.019900
C 2.563700 2.436700 -0.328600
H 1.826000 2.907500 -0.969800
C 3.786100 2.934800 0.134700
H 4.226400 3.901700 -0.065100
C 4.305300 1.910700 0.904400
H 5.236500 1.831300 1.451700
B 3.694900 -0.584600 1.329100
H 4.739300 -0.671400 1.914900
C 3.133400 -1.859700 -2.008800
H 2.471600 -1.892200 -2.867700
C -1.362700 -0.040100 0.252700
H -1.745300 -0.715100 1.026500
C -0.578300 1.102800 0.683500
H -0.330200 1.132700 1.752700
C -2.502600 2.645100 0.196900
H -2.791500 3.551800 -0.354500
C -3.309600 1.443900 -0.313100
H -3.932000 1.750100 -1.174000
C -2.407700 0.298400 -0.801600
H -1.906500 0.663100 -1.709400
C -0.974700 2.466800 0.141900
H -0.651300 2.572100 -0.906000
H -2.777300 2.821300 1.249000
C -0.618900 4.952000 0.417900
O -1.281200 5.803600 0.970300
O -0.069500 5.123700 -0.796200
C -0.331700 6.380600 -1.420700
H 0.175700 6.352700 -2.386300
H -1.406900 6.524800 -1.567700
H 0.059300 7.205600 -0.816800
C -6.670800 -1.790200 1.034600
C -6.191000 -2.678600 0.077600
C -5.052400 -2.354900 -0.659700
C -6.006000 -0.581800 1.246700
H -7.559100 -2.027700 1.616100
H -6.695900 -3.625900 -0.100600
H -4.666100 -3.041200 -1.414600
H -6.368300 0.125300 1.993500
C -4.379700 -1.146300 -0.458900
C -4.863400 -0.247400 0.521300
C -0.317800 3.585800 0.958500
H 0.769800 3.446800 0.982100
H -0.685000 3.549100 1.991900
N -3.276100 -0.790400 -1.215500
H -2.853900 -1.531400 -1.759900
N -4.149900 0.924900 0.764100
H -4.694900 1.640000 1.234600
29 Electronic Energy: -2201.976988 Hartree
W 1.270700 -0.308400 -0.371600
O 0.998500 -1.210400 -3.204200
N 1.110000 -0.826800 -2.052300
C -0.684300 -1.162600 0.238800
H -0.754600 -1.428800 1.299200
C -0.837100 0.234800 -0.106900
H -0.929400 0.933600 0.733400
C -3.147100 -0.247800 -0.912900
H -3.857100 -0.034800 -1.735000
C -2.896400 -1.775400 -0.871400
H -3.204200 -2.157100 -1.855200
C -1.403000 -2.120000 -0.690200
H -0.935800 -2.092300 -1.683000
H -1.312500 -3.161700 -0.348100
N -3.674500 0.292900 0.341000
C -1.848300 0.539400 -1.203600
H -1.476200 0.224600 -2.189300
H -4.443100 -0.224400 0.752400
C -3.760200 -2.510900 0.153500
H -3.525600 -2.210700 1.181800
H -3.541300 -3.585500 0.080400
C -5.231100 -2.360100 -0.120500
O -5.744000 -2.445400 -1.214700
O -5.926700 -2.112800 1.001500
C -7.338400 -1.955900 0.831300
H -7.745300 -1.776700 1.827500
H -7.555800 -1.104700 0.178500
H -7.780300 -2.860200 0.402100
C -4.919800 2.231700 1.140100
C -3.933200 1.665700 0.330200
C -3.176400 2.500200 -0.524000
C -3.462900 3.868900 -0.557100
C -4.459600 4.417900 0.244300
C -5.183700 3.598600 1.108100
H -5.497400 1.570600 1.787800
H -2.878600 4.500900 -1.226300
H -4.661900 5.486000 0.197100
H -5.960600 4.015000 1.745700
N -2.151600 1.962900 -1.293300
H -2.025700 2.394500 -2.198900
P 1.964800 -2.591600 0.458500
C 3.590500 -2.616800 1.314100
H 3.792300 -3.620600 1.706700
H 4.398500 -2.330400 0.633400
C 0.959400 -3.503300 1.688600
H 0.875600 -2.920400 2.612500
H -0.045100 -3.707200 1.306000
C 2.166800 -3.833700 -0.868200
H 2.524100 -4.786800 -0.459700
H 1.203400 -3.991600 -1.366400
H 1.453400 -4.455400 1.917500
H 3.569200 -1.903900 2.148700
H 2.882900 -3.467900 -1.612500
N 1.603400 0.341100 1.796200
N 2.587600 1.225200 2.096700
N 4.191300 0.837900 0.186900
N 3.500600 -0.057700 -0.556700
N 2.463300 2.605100 -0.006400
N 1.550100 1.897500 -0.720400
C 1.052000 -0.022700 2.960500
H 0.227000 -0.726000 2.978200
C 1.682700 0.621500 4.026800
H 1.460300 0.533400 5.080900
C 2.652100 1.407200 3.428200
H 3.380400 2.088000 3.851400
C 5.674200 -0.187500 -1.103300
H 6.598000 -0.489200 -1.576800
C 5.499200 0.780200 -0.128700
H 6.207600 1.442000 0.354400
C 1.026600 2.736600 -1.616700
H 0.268800 2.383800 -2.305100
C 1.593800 4.008100 -1.487700
H 1.371800 4.895500 -2.064000
C 2.502500 3.875900 -0.453600
H 3.179100 4.591100 -0.002300
B 3.417500 1.908000 0.993000
H 4.178100 2.702300 1.475600
C 4.386700 -0.676400 -1.343700
H 4.055400 -1.446900 -2.031700
18 Electronic Energy: -1953.940675 Hartree
W 0.521200 -0.191000 -0.398900
O 0.101300 -0.836200 -3.282000
N 0.269400 -0.551300 -2.108700
C -1.387900 -1.102900 0.238500
H -1.388900 -1.393100 1.294400
C -1.581100 0.309700 -0.039700
H -1.678900 0.961300 0.835100
C -3.852800 -0.189300 -1.033800
H -4.415900 -0.074900 -1.974600
C -3.662000 -1.677200 -0.648800
H -4.185400 -2.300700 -1.383300
C -2.174500 -2.053600 -0.643700
H -1.804600 -2.025300 -1.678800
H -2.069100 -3.095700 -0.309700
C -4.333600 -1.822900 0.725600
H -5.158100 -2.545400 0.727500
H -3.633900 -2.143100 1.508900
N -4.634400 0.374200 0.052200
C -4.879600 -0.460500 1.094700
O -5.448800 -0.153700 2.134900
C -2.549900 0.615700 -1.168900
H -2.100900 0.358900 -2.138600
C -3.606100 2.540000 -0.205400
H -2.994200 2.521600 0.711100
H -3.804800 3.589300 -0.450800
C -4.908000 1.792100 0.024700
H -5.611200 2.009000 -0.793800
H -5.373800 2.077000 0.974000
O -2.894200 1.999600 -1.304200
P 1.273100 -2.542300 0.152500
C 2.969600 -2.644000 0.848900
H 3.199700 -3.681300 1.120300
H 3.714000 -2.289500 0.128900
C 0.379400 -3.552700 1.392000
H 0.407900 -3.056300 2.368300
H -0.664300 -3.709700 1.104400
C 1.344500 -3.662600 -1.290500
H 1.727400 -4.647800 -0.997900
H 0.340900 -3.775800 -1.715900
H 0.874800 -4.527100 1.480300
H 3.027700 -2.018400 1.749000
H 1.998200 -3.234200 -2.058600
N 1.015200 0.216100 1.806000
N 2.056600 1.028400 2.121000
N 3.494900 0.869000 0.048400
N 2.724000 0.082600 -0.736700
N 1.776100 2.652300 0.234200
N 0.748600 2.055200 -0.425200
C 0.541300 -0.258000 2.965000
H -0.308400 -0.931300 2.975000
C 1.278800 0.240600 4.040700
H 1.134300 0.041800 5.093300
C 2.230400 1.056700 3.454800
H 3.015800 1.662400 3.890100
C 4.838800 -0.002800 -1.483300
H 5.712200 -0.253500 -2.069000
C 4.769500 0.837500 -0.384900
H 5.530800 1.426300 0.111900
C 0.047100 3.030800 -1.010500
H -0.855000 2.787700 -1.561900
C 0.621800 4.275800 -0.737400
H 0.284300 5.248300 -1.068100
C 1.714600 3.986200 0.059300
H 2.454200 4.629800 0.519700
B 2.809600 1.833100 1.040200
H 3.619500 2.557200 1.552100
C 3.525300 -0.443600 -1.668800
H 3.118400 -1.118300 -2.414500
27 Electronic Energy: -1953.931793 Hartree
W 0.494500 -0.354100 -0.219700
O -0.073800 -1.796500 -2.766200
N 0.117600 -1.205300 -1.721100
C -1.115700 -1.308600 1.011200
H -0.846200 -1.369900 2.068700
C -1.550300 -0.031100 0.482700
H -1.519000 0.814500 1.177300
C -2.994100 -1.242600 -1.276900
H -2.420600 -1.156700 -2.211200
C -2.766100 0.004800 -0.402400
H -2.742700 0.901300 -1.041500
C -1.752800 -2.520300 0.474400
H -1.513000 -3.474900 0.949000
C -4.501300 -1.197100 -1.530200
H -4.752700 -0.542900 -2.377600
H -4.960200 -2.174200 -1.717700
N -4.036400 0.051100 0.368200
C -4.280300 0.890600 1.519900
H -3.462000 0.774500 2.242200
H -5.200700 0.526200 1.990600
C -5.065400 -0.561100 -0.279200
O -6.237100 -0.567400 0.083800
C -2.604300 -2.505000 -0.560000
H -3.041100 -3.434800 -0.928800
C -4.456700 2.352700 1.177800
H -5.241700 2.445200 0.407700
H -4.811800 2.887600 2.075300
O -3.221800 2.867200 0.725200
H -3.369200 3.761300 0.396800
P 1.771300 -2.311200 0.760300
C 3.513800 -1.921300 1.185700
H 3.983200 -2.787800 1.666700
H 4.087100 -1.655200 0.292100
C 1.239300 -3.106100 2.321500
H 1.245100 -2.376900 3.138900
H 0.234700 -3.528900 2.228700
C 1.912700 -3.739100 -0.371300
H 2.513600 -4.536600 0.082100
H 0.909500 -4.120800 -0.593900
H 1.941400 -3.912300 2.566200
H 3.534400 -1.071800 1.880500
H 2.378900 -3.425200 -1.311700
N 1.186000 0.749800 1.661800
N 2.028800 1.807600 1.558700
N 3.198800 1.276600 -0.610800
N 2.535300 0.161300 -0.995400
N 1.175800 2.709400 -0.632600
N 0.283200 1.749300 -0.987800
C 0.986300 0.551000 2.970800
H 0.334700 -0.245500 3.311400
C 1.706500 1.479100 3.725400
H 1.745600 1.572100 4.801600
C 2.353300 2.259700 2.783300
H 3.017300 3.108200 2.893400
C 4.504700 0.234700 -2.068800
H 5.332500 -0.021300 -2.715100
C 4.383500 1.343100 -1.247600
H 5.047800 2.181800 -1.079200
C -0.560800 2.310100 -1.857900
H -1.357000 1.720800 -2.298000
C -0.229200 3.652100 -2.067000
H -0.726100 4.365600 -2.709500
C 0.882500 3.859400 -1.271500
H 1.493400 4.739900 -1.114500
B 2.444600 2.367000 0.186500
H 3.133100 3.340800 0.324100
C 3.312400 -0.470000 -1.881600
H 2.978400 -1.399300 -2.330600
22 Electronic Energy: -2012.565689 Hartree
W 0.816600 -0.169100 -0.396900
O 0.344500 -0.229900 -3.343700
N 0.542200 -0.203400 -2.141800
P 1.873500 -2.464900 -0.296500
C 3.525900 -2.490500 0.505000
H 3.897400 -3.520300 0.568600
H 4.244500 -1.886000 -0.057300
C 1.067700 -3.840600 0.604500
H 0.932200 -3.574000 1.658600
H 0.091200 -4.075500 0.169300
C 2.182300 -3.216900 -1.934700
H 2.681500 -4.187800 -1.830000
H 1.226600 -3.354900 -2.454000
H 1.706900 -4.729800 0.545600
H 3.440800 -2.078300 1.518900
H 2.809400 -2.552200 -2.539000
N 1.258400 -0.074700 1.837400
N 2.101000 0.868600 2.326200
N 3.581100 1.230000 0.318800
N 2.971300 0.453000 -0.608000
N 1.618100 2.705100 0.656200
N 0.781100 2.067600 -0.200200
C 0.873100 -0.819000 2.880900
H 0.181500 -1.641800 2.738500
C 1.472300 -0.362900 4.057100
H 1.356700 -0.757000 5.057000
C 2.244100 0.713200 3.655200
H 2.882200 1.383600 4.217600
C 5.092100 0.816100 -1.250400
H 6.009800 0.796800 -1.821400
C 4.855200 1.464000 -0.050300
H 5.495600 2.086300 0.562700
C 0.149300 3.013200 -0.902000
H -0.564300 2.732900 -1.670400
C 0.561500 4.284800 -0.489400
H 0.225900 5.243200 -0.860100
C 1.499800 4.039500 0.496100
H 2.099600 4.714900 1.093600
B 2.731700 1.929900 1.408300
H 3.409600 2.685800 2.048900
C 3.874000 0.205100 -1.562400
H 3.605600 -0.405100 -2.418000
C -0.945200 -1.437300 0.033300
H -0.854300 -2.033300 0.947000
C -1.301400 -0.044800 0.196500
H -1.386300 0.324100 1.226700
C -3.610000 -0.470500 -0.745000
H -4.249300 -0.154000 -1.583600
C -3.194400 -1.961400 -0.941100
H -3.687200 -2.340500 -1.844900
C -1.678300 -2.142800 -1.091400
H -1.363200 -1.754500 -2.068900
H -1.455500 -3.220400 -1.104800
C -4.528400 -1.691900 1.076400
O -5.177400 -1.925300 2.091300
C -2.401700 0.490000 -0.692800
H -2.044000 0.539300 -1.745400
N -2.805800 1.807300 -0.222500
H -1.967500 2.344300 -0.029500
N -4.417500 -0.476100 0.474900
C -3.741400 -2.700100 0.282800
H -4.401400 -3.537100 0.027500
H -2.946500 -3.112000 0.920000
C -3.695900 2.555900 -1.106500
H -3.250800 3.536700 -1.332200
H -3.798300 2.041100 -2.078300
C -5.069900 2.775800 -0.489900
H -5.674600 3.383600 -1.178700
H -4.942400 3.378300 0.423300
C -5.228900 0.636300 0.959700
H -6.020200 0.164200 1.554300
H -4.643800 1.261300 1.648500
C -5.850500 1.515700 -0.127700
H -6.055000 0.913400 -1.025300
H -6.835300 1.833500 0.239600
28 Electronic Energy: -2012.568747 Hartree
W 0.657000 -0.534500 -0.192200
O 0.449600 -2.610800 -2.322400
N 0.504200 -1.767800 -1.448000
C -0.910300 -1.388400 1.163800
H -0.719600 -1.146300 2.212100
C -1.453900 -0.354500 0.307300
H -1.577400 0.624500 0.781000
C -2.658000 -2.152500 -1.107600
H -2.060500 -2.258800 -2.025000
C -2.594700 -0.694600 -0.613800
H -2.590800 -0.024200 -1.489200
C -1.360500 -2.769100 0.938200
H -1.029900 -3.534000 1.645100
C -4.151800 -2.345200 -1.380700
H -4.428000 -2.013900 -2.392000
H -4.501600 -3.377000 -1.264300
N -3.907700 -0.540700 0.051800
C -4.233100 0.611800 0.864200
H -3.558200 0.638000 1.731700
H -5.246100 0.450400 1.251600
C -4.840700 -1.421900 -0.397200
O -6.024800 -1.442100 -0.079500
C -2.157700 -3.125400 -0.078000
H -2.460000 -4.166800 -0.202800
C -4.160500 1.929500 0.093500
H -3.324000 1.900900 -0.620800
H -5.066200 2.033100 -0.519400
C -3.997500 3.141300 1.006800
H -4.189600 4.057900 0.431600
H -4.754400 3.102900 1.805100
C -2.617400 3.261300 1.642600
H -2.615600 4.131100 2.313000
H -2.425000 2.381900 2.287300
N -1.576800 3.474400 0.634900
H -0.692400 3.659600 1.105100
H -1.420700 2.613000 0.112400
P 2.094100 -1.977100 1.317000
C 3.729000 -1.241300 1.710200
H 4.266700 -1.884400 2.417200
H 4.334500 -1.119900 0.806700
C 1.537200 -2.420500 3.003500
H 1.361100 -1.514300 3.593500
H 0.616600 -3.010800 2.974100
C 2.513700 -3.606300 0.604400
H 3.173800 -4.166900 1.277200
H 1.590900 -4.175800 0.442800
H 2.321100 -3.011400 3.492400
H 3.579800 -0.254400 2.166700
H 3.012000 -3.472400 -0.362200
N 1.015600 1.092700 1.383500
N 1.691000 2.221600 1.053600
N 3.125900 1.362700 -0.836600
N 2.665100 0.096000 -0.965400
N 0.934400 2.407700 -1.339300
N 0.220400 1.260700 -1.481800
C 0.694200 1.209300 2.678500
H 0.136100 0.427000 3.179800
C 1.163800 2.418200 3.196300
H 1.060500 2.792300 4.205100
C 1.791200 3.030200 2.124900
H 2.300800 3.982500 2.044100
C 4.698300 0.222600 -1.906800
H 5.611600 -0.045600 -2.419300
C 4.344900 1.461800 -1.400500
H 4.866000 2.411100 -1.411400
C -0.606500 1.449000 -2.515900
H -1.264300 0.650000 -2.838000
C -0.446300 2.733100 -3.044500
H -0.974600 3.178500 -3.875700
C 0.546000 3.303200 -2.268300
H 1.010600 4.280600 -2.309100
B 2.156400 2.482000 -0.390400
H 2.685400 3.556600 -0.469700
C 3.604300 -0.597500 -1.617000
H 3.449800 -1.649300 -1.832600
